# Supplementary material for: Autoregulation of greA Expression Relies on GraL Rather than on greA Promoter Region
Source: Int J Mol Sci. 2019 Oct 22;20(20):5224. doi: 10.3390/ijms20205224 (PMC6829880; doi:10.3390/ijms20205224)
Supplement: Supplementary file 1 [file ijms-20-05224-s001.zip]

Archive with 1 entries (1 files):
- ijms-616649-supplementary.pdf
